# Supplementary material for: Can Blood Ammonia Level, Prehospital Time, and Return of Spontaneous Circulation Predict Neurological Outcomes of Out-of-Hospital Cardiac Arrest Patients? A Nationwide, Retrospective Cohort Study
Source: J Clin Med. 2022 May 4;11(9):2566. doi: 10.3390/jcm11092566 (PMC9105173; doi:10.3390/jcm11092566)
Supplement: Supplementary file 1 [file jcm-11-02566-s001.zip]

Archive with 1 entries (1 files):
- jcm-1690399-supplementary.pdf
